# Supplementary material for: Isoniazid Linked to Sulfonate Esters via Hydrazone Functionality: Design, Synthesis, and Evaluation of Antitubercular Activity
Source: Pharmaceuticals (Basel). 2022 Oct 21;15(10):1301. doi: 10.3390/ph15101301 (PMC9609273; doi:10.3390/ph15101301)
Supplement: Supplementary file 1 [file pharmaceuticals-15-01301-s001.zip]

Archive with 1 entries (1 files):
- pharmaceuticals-1935217-supplementary.pdf
